# Supplementary material for: Recombination Dynamics of a Human Y-Chromosomal Palindrome: Rapid GC-Biased Gene Conversion, Multi-kilobase Conversion Tracts, and Rare Inversions
Source: PLoS Genet. 2013 Jul 25;9(7):e1003666. doi: 10.1371/journal.pgen.1003666 (PMC3723533; doi:10.1371/journal.pgen.1003666)
Supplement: Table S2 — Summary of identified gene conversion events. (XLSX) [file pgen.1003666.s004.xlsx]

## Sheet: S2 Conversion events
Table S2. Summary of identified gene conversion events
		Biases in gene conversion assuming all events are independent						Biases in gene conversion after removing all putative co-conversion events
		No. of conversion events to ancestral or derived			Nature of conversion events			No. of conversion events to ancestral or derived			Nature of conversion events
PSV	PSV genotypea (ancestral/derived)	Conversion to ancestral	Conversion to derived		Conversion to GC base-pairs	Conversion to AT base-pairs		Conversion to ancestral	Conversion to derived		Conversion to GC base-pairs	Conversion to AT base-pairs
1	G/A	14	5		14	5		7	1		7	1
2	C/G	9	6		n.a.	n.a.		2	2		n.a.	n.a.
3	A/T	4	12		n.a.	n.a.		1	7		n.a.	n.a.
4	C/A	19	6		19	6		17	4		17	4
5	C/T	3	0		3	0		1	0		1	0
6	T/C	4	10		10	4		3	4		4	3
7	G/A	11	4		11	4		6	3		6	3
8	G/C	20	16		n.a.	n.a.		20	16		n.a.	n.a.
9	G/T	2	1		2	1		2	1		2	1
10	T/A	0	0		n.a.	n.a.		0	0		n.a.	n.a.
	Sum	86	60		59	20		59	38		37	12
		p=0.0314b			p=0.0000114490b			p=0.033b			p=0.0003550588b
a PSV genotype of both palindrome arms, ancestral state defined based on comparison to chimpanzee
b Chi-square test
"n.a." - not applicable - transversion sites are uninformative
