# Supplementary material for: Recombination Dynamics of a Human Y-Chromosomal Palindrome: Rapid GC-Biased Gene Conversion, Multi-kilobase Conversion Tracts, and Rare Inversions
Source: PLoS Genet. 2013 Jul 25;9(7):e1003666. doi: 10.1371/journal.pgen.1003666 (PMC3723533; doi:10.1371/journal.pgen.1003666)
Supplement: Table S3 — Estimation of gene conversion rate. (XLSX) [file pgen.1003666.s005.xlsx]

## Sheet: S3 Conversion rate
Table S3. Estmation of gene conversion rate.
Using the approach of Repping et al. 2006 as a model.
118000 year TMRCA, and 25-year generation time
Some assumptions were made about branches not analysed by Repping, i.e. G, K*, R* and S.
Branch lengths are taken from Repping et al. (2006) Figure SM-6
									Only samples which were phased (n=83) - for inversion rate calculation
	hg (2003)	hg (2008)	minimum no of mutations to root	maximum no of mutations to root		mean no of mutations to root			hg (2003)	hg (2008)	minimum no of mutations to root	maximum no of mutations to root
		A2	4	4		4				A2	4	4
		A2 x 2	0	8		7				A3	7	7
		A3	7	7		7				A3 x1	0	3
		A3 x1	0	3		9				B2a	7	7
		B2a	7	7		7				B2a x 2	0	4
		B2a x 4	0	8		9				B2b	9	9
		B2b	9	9		8				B2b x 4	0	16
		B2b x 11	0	44		9				C	7	7
		C	7	7		10				C x 2	0	6
		C x 14	0	42		9				D	9	9
		D	9	9		11				D x 2	0	8
		D x 4	0	16		7				E1a	8	8
		E1a	8	8		10			E3* OR E3A	E1b1* & E1b1a7	9	9
		E1a x 2	0	2		10				E1b1* & E1b1a7 x 3	0	6
	E3* OR E3A	E1b1* & E1b1a7	9	9		8			E3b*	E1b1b1*	10	10
		E1b1* & E1b1a7 x 56	0	112		10				E1b1b1* x 4	0	4
	E3b*	E1b1b1*	10	10		7			E3b1	E1b1b1a	9	9
		E1b1b1* x 16	0	16		8			E3b3	E1b1b1c	11	11
	E3b1	E1b1b1a	9	9		9				E2	7	7
		E1b1b1a x4	0	0		9				E2 x 2	0	0
	E3b3	E1b1b1c	11	11		8				F	10	10
		E1b1b1c x 1	0	2		9				F x 1	0	4
		E2	7	7		9				G	10	10
		E2 x 5	0	0		10				G x 1	0	4
		F	10	10		8				Hst	8	8
		F x 5	0	20		8			HstXH1	H1	10	10
		G	10	10		9				I	7	7
		G x 15	0	60		9				I x 2	0	2
		Hst	8	8		9			Jst(xJ2)	J1	8	8
	HstXH1	H1	10	10		7				J1 x 2	0	2
		H1 x 7	0	14		7				J2	9	9
		I	7	7		12				J2 x 5	0	10
		I x 5	0	5		10				K	9	9
	Jst(xJ2)	J1	8	8		9				L	8	8
		J1 x 20	0	20		9				M	9	9
		J2	9	9		11				M x 1	0	3
		J2 x 12	0	24		11				Nst	9	9
		K	9	9		8.72973				Nst x 1	0	0
		K x 2	0	6					N3	N1c	10	10
		L	8	8						O*	8	8
		L x 16	0	32						O* x 5	0	5
		M	9	9						O1a	8	8
		M x 11	0	33						O1a x 1	0	1
		Nst	9	9						O3*	9	9
		Nst x 7	0	0						O3* x 3	0	3
	N3	N1c	10	10					O3e	O3a3c	9	9
		N1c x 16	0	16						O3a3c x 1	0	1
		O*	8	8						Q*	9	9
		O* x 21	0	21						Q* x 1	0	2
		O1a	8	8						Q1a* & Q1a3a	7	7
		O1a x 5	0	5						Q1a* & Q1a3a x 1	0	0
		O3*	9	9						R*	7	7
		O3* x 12	0	12						R1a1	12	12
	O3e	O3a3c	9	9						R1b1b1 & R1b1b2a2*	10	10
		O3a3c x 17	0	17						R1b1b1 & R1b1b2a2* x 1	0	1
		Q*	9	9						R1b1*	9	9
		Q* x 1	0	2						R2	9	9
		Q1a* & Q1a3a	7	7						S1*	11	11
		Q1a* & Q1a3a x 12	0	0						T*	11	11
		R*	7	7						tot muts (stot)	323	408
		R* x 5	0	0
		R1a1	12	12						ttot(y)	4.36586e+06	5.51478e+06
		R1a1 x 17	0	51						ttot(gen) 25	174635	220591
		R1b1b1 & R1b1b2a2*	10	10
		R1b1b1 & R1b1b2a2* x 9	0	9						rate for 56 gene conversion events	0.00032067	0.000253863
		R1b1*	9	9
		R1b1* x 2	0	0						rate for 3 inversions	1.71787e-05	1.35998e-05
		R2	9	9
		R2 x2	0	2
		S1*	11	11
		S1* x 2	0	10
		T*	11	11
		tot muts (stot)	323	935
		ttot(y)	4.36586e+06	1.2638e+07
		ttot(gen) 25	174635	505521
		rate for 146 gene conversion events	0.000836031	0.000288811
