# Supplementary material for: Recombination Dynamics of a Human Y-Chromosomal Palindrome: Rapid GC-Biased Gene Conversion, Multi-kilobase Conversion Tracts, and Rare Inversions
Source: PLoS Genet. 2013 Jul 25;9(7):e1003666. doi: 10.1371/journal.pgen.1003666 (PMC3723533; doi:10.1371/journal.pgen.1003666)
Supplement: Table S4 — Genotypes of 10 studied PSVs in different primate species and genomic coordinates in the human reference sequence. (XLSX) [file pgen.1003666.s006.xlsx]

## Sheet: S4 PSV coordinates
Table S4. Genotypes of 10 studied PSVs in different primate species and genomic coordinates in the human reference sequence
	PSV genotypea			PSV coordinates in human reference sequenceb
PSV	Humanb	Chimpanzeec	Gorillad	Proximal arm	Distal arm	Distance to next PSV on proximal arm (bp)	Distance to next PSV on distal arm (bp)
1	G/A	G/G	G/G	chrY:18281110	chrY:18527997	81	81
2	C/G	C/C	C/Cf	chrY:18281192	chrY:18527915	1270	1270
3	A/T	A/A	A/Af	chrY:18282463	chrY:18526644	2184	2183
4	C/A	C/C	C/Cf	chrY:18284648	chrY:18524460	345	345
5	C/T	C/C	C/C	chrY:18284994	chrY:18524114	4946	4946
6	T/C	T/T	T/T	chrY:18289941	chrY:18519167	190	190
7	G/A	G/G	G/G	chrY:18290132	chrY:18518976	17042	17047
8	G/G [C]e	G/G	G/G	chrY:18307175	chrY:18501928	4923	4923
9	G/G [T]e	G/G	G/G	chrY:18312099	chrY:18497004	28450	28455
10	T/A	T/T	T/T	chrY:18340550	chrY:18468548	-	-
a PSV genotype of both palindrome arms
b Genome build GRCh37
c Chimpanzee MSY sequence from Hughes et al. 2010
d from this study
e PSV positions are uninformative in the human reference sequence. Information about derived allele (shown in square brackets) was obtained from sequence data of Xue et al. 2009.
f These positions have 4X coverage only
