# Supplementary material for: Recombination Dynamics of a Human Y-Chromosomal Palindrome: Rapid GC-Biased Gene Conversion, Multi-kilobase Conversion Tracts, and Rare Inversions
Source: PLoS Genet. 2013 Jul 25;9(7):e1003666. doi: 10.1371/journal.pgen.1003666 (PMC3723533; doi:10.1371/journal.pgen.1003666)
Supplement: Table S5 — Primer sequences. (XLSX) [file pgen.1003666.s007.xlsx]

## Sheet: S5 Primers
Table S5. Primer sequences
Primer	Sequence (5' to 3')	Notes
PSV1_2_F	GTTGCAATGACTGCTTACAT	Universal amplification of PSV from both palindrome arms
PSV1_2_R	AGGATAGCTTGTAACCAGGCA	Universal amplification of PSV from both palindrome arms, also used in long-range PCR
PSV3_F	TTTGGTTCCCTCTGAGCTGCC	Universal amplification of PSV from both palindrome arms
PSV3_R	TGCCCCACTGAAGTGGTAAAG	Universal amplification of PSV from both palindrome arms
PSV4_5_F	GGCAAGTGATAGTGACATGG	Universal amplification of PSV from both palindrome arms
PSV4_5_R	CCCATCACTAGCTTCTGCG	Universal amplification of PSV from both palindrome arms
PSV6_7_F	AGGCAGGATGATCACTTGCCCT	Universal amplification of PSV from both palindrome arms
PSV6_7_R	GCTTCTCAAACCCTCCCTCAAGG	Universal amplification of PSV from both palindrome arms, also used in long-range PCR
PSV8_F	GATTGAAGGGACGTCAAGTGTC	Universal amplification of PSV from both palindrome arms
PSV8_R	CTGTGACCCCCAGATTCACTG	Universal amplification of PSV from both palindrome arms
PSV9_F	CTTTCCTACTTCTTCTGGTCG	Universal amplification of PSV from both palindrome arms
PSV9_R	CGCTGACTCATAGGATAGTT	Universal amplification of PSV from both palindrome arms
PSV10_F	GCTTCATTGAAAGCTGACACG	Universal amplification of PSV from both palindrome arms
PSV10_R	CGACTGTCTAGGACTGCTTAC	Universal amplification of PSV from both palindrome arms
PSV8_seqF	ACTTAGGTCCGGTGAGG	Sequencing primer
PSV10_seqR	AAGTTAGCTGGGCATGATGG	Sequencing primer
PSV9_seqF	CATTTCCACCACCCCATAAC	Sequencing primer
PSV6_AL1F	CCTCATTAGGAGATGAC	Allele-specific PCR primer for PSV6
PSV6_AL2F	CCTCATTAGGAGATGAT	Allele-specific PCR primer for PSV6
PSV6_UN3R	TATTTAAGATTCTGGGTTAA	Universal PCR primer for PSV6 allele-specific PCR
LR1275_F1	TTCTGGTCTTGGTGCCTGTG	Long-range PCR primer, specific to proximal arm
LR1276_F1	CAGACAGCCCTAAACTATAGCG	Long-range PCR primer, specific to distal arm
P6_inner_F	ACATCAGTTGTTGCCTCCTC	Universal primer for P6 inner boundary amplification
P6_inner_prox_R	CTCCTATCTCTGCATGGCCTG	Proximal arm-specific primer for P6 inner boundary amplification
P6_inner_dist_R	TTGCTGATAAAGACATATCCAACAC	Distal arm-specific primer for P6 inner boundary amplification
P6_outer_prox_F	TCTCGATAGTAAAGTGGGAGA	Proximal arm-specific primer for P6 outer boundary amplification
P6_outer_dist_F	ATATGGTATTTTCTATATATTTTTGGAATC	Distal arm-specific primer for P6 outer boundary amplification
P6_outer_R	TTGGAGATGTCCTAAGTGGTTAAC	Universal primer for P6 outer boundary amplification
PRT1_FAM_F	FAM-CCTATTTCCCCACTGAAATC	Primer for PRT assay
PRT1_R	TGGAAGCCCATGGAAGC	Primer for PRT assay
