# Supplementary material for: Recombination Dynamics of a Human Y-Chromosomal Palindrome: Rapid GC-Biased Gene Conversion, Multi-kilobase Conversion Tracts, and Rare Inversions
Source: PLoS Genet. 2013 Jul 25;9(7):e1003666. doi: 10.1371/journal.pgen.1003666 (PMC3723533; doi:10.1371/journal.pgen.1003666)
Supplement: Table S6 — Comparison of GC-content between human palindrome arms and spacers. (XLSX) [file pgen.1003666.s008.xlsx]

## Sheet: S6 GC content comparisons
Table S6. Comparison of GC-content between human palindrome arms and spacers
Genomic sequence									Without protein-coding sequencesb
Palindrome	Sequencea	GC %	total length/bp	AT nt	GC nt	chi-sq, Yates corrected			Palindrome	Sequencea	GC %	total length/bp	AT nt	GC nt	chi-sq, Yates corrected
P1	P1 proximal arm	0.393994	1463592	886946	576646	15.89			P1	P1 proximal arm	0.394745	1389178	840807	548371	15.32
	P1 spacer	0.436389	2138	1205	933	p=	6.71325e-05			P1 spacer	0.436389	2138	1205	933	p=	9.07506e-05
P2	P2 distal arm	0.378644	148583	92323	56260	29.6			P2	P2 distal arm	0.401414	76659	45887	30772	10.44
	P2 spacer	0.436389	2138	1205	933	p=	5.31049e-08			P2 spacer	0.436389	2138	1205	933	p=	0.00123315
P3	P3 proximal arm	0.403318	283848	169367	114481	251.87			P3	P3 proximal arm	0.404229	245195	146080	99115	148.56
	P3 spacer	0.37948	168947	104835	64112	p=	1.01571e-56			P3 spacer	0.381849	100126	61893	38233	p=	3.57865e-34
P4	P4 distal arm	0.379279	190158	118035	72123	0.34			P4	P4 distal arm	0.375582	147861	92327	55534	3.69
	P4 spacer	0.380865	39665	24558	15107	p=	0.559829			P4 spacer	0.380865	39665	24558	15107	p=	0.0547396
P5	P5 proximal arm	0.39647	495457	299023	196434	1.82			P5	P5 proximal arm	0.396458	491913	296890	195023	1.82
	P5 spacer	0.407868	3457	2047	1410	p=	0.177313			P5 spacer	0.407868	3457	2047	1410	p=	0.177313
P6	P6 distal arm	0.387783	110023	67358	42665	44.4			P6	not done - gene-free
	P6 spacer	0.369811	46229	29133	17096	p=	2.67687e-11			not done - gene-free
P7	P7 proximal arm	0.362562	8713	5554	3159	3.67			P7	not done - gene-free
	P7 spacer	0.375534	12638	7892	4746	p=	0.0554002			not done - gene-free
P8	P8 distal arm	0.409251	35240	20818	14422	0.08			P8	P8 distal arm	0.404719	34498	20536	13962	0.04
	P8 spacer	0.406561	3414	2026	1388	p=	0.777297			P8 spacer	0.406561	3414	2026	1388	p=	0.841481
a Proximal or distal arm chosen randomly.
b RefSeq protein-coding regions (from transcription start to transcription end site) in arms (and spacer for P3) were identified using the UCSC Genome Browser and removed before comparison.
